# Supplementary material for: Comparative Genomic Analysis of the Marine Cyanobacterium Acaryochloris marina MBIC10699 Reveals the Impact of Phycobiliprotein Reacquisition and the Diversity of Acaryochloris Plasmids
Source: Microorganisms. 2022 Jul 7;10(7):1374. doi: 10.3390/microorganisms10071374 (PMC9324425; doi:10.3390/microorganisms10071374)
Supplement: Supplementary file 1 [file microorganisms-10-01374-s001.zip]

Archive with 2 entries (2 files):
- microorganisms-1771238-supplementary.pdf
- microorganisms-1771238-supplementary.xlsx
