# Supplementary material for: Comparative Genomic Analysis of the Marine Cyanobacterium Acaryochloris marina MBIC10699 Reveals the Impact of Phycobiliprotein Reacquisition and the Diversity of Acaryochloris Plasmids
Source: Microorganisms. 2022 Jul 7;10(7):1374. doi: 10.3390/microorganisms10071374 (PMC9324425; doi:10.3390/microorganisms10071374)
Supplement: Supplementary file 1 [file microorganisms-10-01374-s001.zip › microorganisms-1771238-supplementary.xlsx]

## Sheet: TableS1
Table S1 List of genes for the concatenated protein sequences
Gene	Annotation
kaiB_1	Circadian clock protein KaiB
psaC	Photosystem I iron-sulfur center
walR_2	Transcriptional regulatory protein WalR
infA	Translation initiation factor IF-1
ftsH_2	ATP-dependent zinc metalloprotease FtsH
thiC	Phosphomethylpyrimidine synthase
clpC	Negative regulator of genetic competence ClpC/MecB
ndhH	NAD(P)H-quinone oxidoreductase subunit H
rplN	50S ribosomal protein L14
chlL	Light-independent protochlorophyllide reductase iron-sulfur ATP-binding protein
rpsL	30S ribosomal protein S12
group_11123	hypothetical protein
rplK	50S ribosomal protein L11
glnB_1	Nitrogen regulatory protein P-II
glyQ	Glycine--tRNA ligase alpha subunit
atpD	ATP synthase subunit beta
group_11862	Transcriptional regulatory protein WalR
rpsJ	30S ribosomal protein S10
ndhC	NAD(P)H-quinone oxidoreductase subunit 3
bfmBAB	2-oxoisovalerate dehydrogenase subunit beta
nuoK	NADH-quinone oxidoreductase subunit K
yciC_1	Putative metal chaperone YciC
ndk	Nucleoside diphosphate kinase
asnS	Asparagine--tRNA ligase
uvrA	UvrABC system protein A
gltB_1	Ferredoxin-dependent glutamate synthase 1
rpe	Ribulose-phosphate 3-epimerase
sufB	FeS cluster assembly protein SufB
speB	Agmatinase
rplP	50S ribosomal protein L16
hemB_2	Delta-aminolevulinic acid dehydratase
pnp	Polyribonucleotide nucleotidyltransferase
pilT	Twitching mobility protein
nusA	Transcription termination/antitermination protein NusA
guaA	GMP synthase [glutamine-hydrolyzing]
dps2_1	DNA protection during starvation protein 2
yjiA_3	P-loop guanosine triphosphatase YjiA
group_8050	hypothetical protein
cobN_2	Aerobic cobaltochelatase subunit CobN
group_8390	D-fructose 1,6-bisphosphatase class 2/sedoheptulose 1,7-bisphosphatase
atpA	ATP synthase subunit alpha
rpsK	30S ribosomal protein S11
tuf	Elongation factor Tu
ilvH	Acetolactate synthase small subunit
petB_1	Cytochrome b6
fliA_3	hypothetical protein
purA	Adenylosuccinate synthetase
group_10323	Ca(2+)/H(+) antiporter
group_10485	hypothetical protein
group_10500	Gluconeogenesis factor
ktrA	Ktr system potassium uptake protein A
udk_1	hypothetical protein
czcO	Ferredoxin--NADP reductase
moeZ	putative adenylyltransferase/sulfurtransferase MoeZ
group_11003	hypothetical protein
dxr	1-deoxy-D-xylulose 5-phosphate reductoisomerase
group_11009	hypothetical protein
group_11015	hypothetical protein
ndhI_1	NAD(P)H-quinone oxidoreductase subunit I, chloroplastic
atpG_2	ATP synthase subunit b'
yciC_2	Putative metal chaperone YciC
leuB	3-isopropylmalate dehydrogenase
group_11032	hypothetical protein
thrC	Tryptophan synthase beta chain
group_11050	hypothetical protein
sufC	Vegetative protein 296
rpsI	30S ribosomal protein S9
rplM	50S ribosomal protein L13
rplQ	50S ribosomal protein L17
ndhK1	NAD(P)H-quinone oxidoreductase subunit K 1
glnA_1	Glutamine synthetase
group_11101	hypothetical protein
ndhN	NAD(P)H-quinone oxidoreductase subunit N
rpsG	30S ribosomal protein S7
pipB2_3	Secreted effector protein PipB2
group_11114	hypothetical protein
hemH	Ferrochelatase
psbB	Photosystem II CP47 reaction center protein
group_11136	hypothetical protein
ndhI_2	NAD(P)H-quinone oxidoreductase subunit I
ftsH3	ATP-dependent zinc metalloprotease FtsH 3
group_11167	hypothetical protein
rpmB	50S ribosomal protein L28
prxU	Selenocysteine-containing peroxiredoxin PrxU
phoB	Phosphate regulon transcriptional regulatory protein PhoB
group_1120	hypothetical protein
nusG	Transcription termination/antitermination protein NusG
ubiX	Flavin prenyltransferase UbiX
group_11217	hypothetical protein
group_1125	hypothetical protein
rpoC	DNA-directed RNA polymerase subunit beta'
pds_3	15-cis-phytoene desaturase
nusB	Transcription antitermination protein NusB
group_11274	hypothetical protein
nhaP2_1	K(+)/H(+) antiporter NhaP2
group_11309	hypothetical protein
group_11322	Putative anti-sigma factor antagonist
group_11324	hypothetical protein
group_11328	hypothetical protein
mftC	Putative mycofactocin radical SAM maturase MftC
minD	Septum site-determining protein MinD
petD	Cytochrome b6-f complex subunit 4
rplW	50S ribosomal protein L23
rplV	50S ribosomal protein L22
rpsC	30S ribosomal protein S3
rpsE	30S ribosomal protein S5
bchI	Magnesium-chelatase 38 kDa subunit
hepT	Heptaprenyl diphosphate synthase component 2
group_11361	hypothetical protein
glxR_2	Cyclic AMP receptor protein
mreB_1	Cell shape-determining protein MreB
rsbV_2	Anti-sigma-B factor antagonist
ephA	Epoxide hydrolase A
group_11399	hypothetical protein
livH_1	High-affinity branched-chain amino acid transport system permease protein LivH
rpsO	30S ribosomal protein S15
group_11415	Peroxiredoxin
petF1	Ferredoxin-1
sasA_15	Adaptive-response sensory-kinase SasA
group_11422	hypothetical protein
ubiB_2	putative protein kinase UbiB
algA_1	hypothetical protein
smc_17	hypothetical protein
yghU	Disulfide-bond oxidoreductase YghU
group_1185	hypothetical protein
group_1246	hypothetical protein
group_1256	hypothetical protein
fosB2	Metallothiol transferase FosB
group_1317	hypothetical protein
group_1325	GTP cyclohydrolase 1 type 2
group_13459	hypothetical protein
rpoA	DNA-directed RNA polymerase subunit alpha
sigA_1	RNA polymerase sigma factor SigA
ndhA	NAD(P)H-quinone oxidoreductase subunit 1
group_13579	GDP-L-fucose synthase
rplS	50S ribosomal protein L19
clpP_1	ATP-dependent Clp protease proteolytic subunit
group_13642	hypothetical protein
group_13648	hypothetical protein
malT	HTH-type transcriptional regulator MalT
psbK	Photosystem II reaction center protein K
phoP_5	Alkaline phosphatase synthesis transcriptional regulatory protein PhoP
rpsN	30S ribosomal protein S14
rpsP	30S ribosomal protein S16
group_13695	hypothetical protein
rpsS	30S ribosomal protein S19
sigF_1	RNA polymerase sigma-B factor
dnaB	Replicative DNA helicase
group_13742	hypothetical protein
ccmL	Carbon dioxide concentrating mechanism protein CcmL
remA	Extracellular matrix regulatory protein A
group_1439	hypothetical protein
group_14437	hypothetical protein
ureF	Urease accessory protein UreF
ligA	DNA ligase
sufD	FeS cluster assembly protein SufD
group_1458	hypothetical protein
group_1463	hypothetical protein
group_1479	hypothetical protein
rsmI	Ribosomal RNA small subunit methyltransferase I
hcaC_2	3-phenylpropionate/cinnamic acid dioxygenase ferredoxin subunit
group_1528	hypothetical protein
group_1532	putative ABC transporter ATP-binding protein
purH	Bifunctional purine biosynthesis protein PurH
algC	Phosphomannomutase/phosphoglucomutase
glyS	Glycine--tRNA ligase beta subunit
msbA	Lipid A export ATP-binding/permease protein MsbA
htpX_1	Protease HtpX
crtN_1	4,4'-diapophytoene desaturase (4,4'-diapolycopene-forming)
group_1746	hypothetical protein
ccpA	Cytochrome c551 peroxidase
group_1754	hypothetical protein
resA_2	Thiol-disulfide oxidoreductase ResA
smc_4	Chromosome partition protein Smc
group_1768	putative ABC transporter-binding protein
bacC	Dihydroanticapsin 7-dehydrogenase
spkF	Serine/threonine-protein kinase F
panF_2	Sodium/pantothenate symporter
group_1810	hypothetical protein
group_1811	hypothetical protein
typA	GTP-binding protein TypA/BipA
serA	D-3-phosphoglycerate dehydrogenase
group_18421	Thioredoxin 1
hfq	RNA-binding protein Hfq
rpsU1_2	30S ribosomal protein S21 A
group_18524	hypothetical protein
groS_1	10 kDa chaperonin
group_18637	hypothetical protein
group_18684	hypothetical protein
hup_1	DNA-binding protein HU
group_19558	hypothetical protein
sigJ	ECF RNA polymerase sigma factor SigJ
ymdB_2	O-acetyl-ADP-ribose deacetylase
group_2005	hypothetical protein
purT	Formate-dependent phosphoribosylglycinamide formyltransferase
group_2035	hypothetical protein
fcl_2	hypothetical protein
yjmC	putative oxidoreductase YjmC
apaH_2	hypothetical protein
tolR_2	Tol-Pal system protein TolR
pstA2	hypothetical protein
ftsY	Signal recognition particle receptor FtsY
group_2074	hypothetical protein
carA	Carbamoyl-phosphate synthase small chain
group_2106	hypothetical protein
group_2283	hypothetical protein
group_2293	hypothetical protein
group_23	hypothetical protein
nfi	Endonuclease V
macB_2	Glutamine transport ATP-binding protein GlnQ
group_2319	Nucleoside triphosphate pyrophosphatase
murE	UDP-N-acetylmuramoyl-L-alanyl-D-glutamate--2,6-diaminopimelate ligase
lipA2	Lipoyl synthase 2
era_1	GTPase Era
proA_1	Gamma-glutamyl phosphate reductase
mdh	Malate dehydrogenase
dapF	Diaminopimelate epimerase
trpD2	Anthranilate phosphoribosyltransferase 2
group_2382	Ferredoxin--NADP reductase
zur_2	Zinc uptake regulation protein
hemB_1	Delta-aminolevulinic acid dehydratase
group_2394	putative protein
pstB3	Phosphate import ATP-binding protein PstB 3
trmD	tRNA (guanine-N(1)-)-methyltransferase
group_2417	hypothetical protein
yhgF	Protein YhgF
alaS	Alanine--tRNA ligase
larE	Pyridinium-3,5-bisthiocarboxylic acid mononucleotide synthase
selO_1	Protein adenylyltransferase SelO
group_2460	hypothetical protein
mprA_5	Response regulator MprA
group_2594	hypothetical protein
mhqP	Putative oxidoreductase MhqP
dusB	tRNA-dihydrouridine synthase B
mnmE_1	tRNA modification GTPase MnmE
yhbO	Protein/nucleic acid deglycase 2
group_2624	putative oxidoreductase
avtA	Valine--pyruvate aminotransferase
trmFO	Methylenetetrahydrofolate--tRNA-(uracil-5-)-methyltransferase TrmFO
rcsB	Transcriptional regulatory protein RcsB
group_2659	Monocarboxylate 2-oxoacid-binding periplasmic protein
group_2668	hypothetical protein
sufE	Cysteine desulfuration protein SufE
cadC	Cadmium resistance transcriptional regulatory protein CadC
folE_2	GTP cyclohydrolase 1
group_2677	Apocarotenoid-15,15'-oxygenase
group_2678	Folate-biopterin transporter
cpdA_6	3',5'-cyclic adenosine monophosphate phosphodiesterase CpdA
btuF_3	Vitamin B12-binding protein
recA_2	Protein RecA
ydjZ_1	TVP38/TMEM64 family inner membrane protein YdjZ
pdhC	Dihydrolipoyllysine-residue acetyltransferase component of pyruvate dehydrogenase complex
phnD1	putative ABC transporter phosphite binding protein PhnD1
group_2702	hypothetical protein
bfce	Cellobiose 2-epimerase
group_2709	hypothetical protein
rep_1	ATP-dependent DNA helicase Rep
gutB_1	Sorbitol dehydrogenase
dut	Deoxyuridine 5'-triphosphate nucleotidohydrolase
ruvB_4	hypothetical protein
group_2739	hypothetical protein
gyrA_1	DNA gyrase subunit A
frzE_2	Sensor histidine kinase RcsC
dnaJ_5	Chaperone protein DnaJ
group_2916	Polyphosphate:ADP phosphotransferase
fetB	putative iron export permease protein FetB
group_2957	hypothetical protein
tadA_2	tRNA-specific adenosine deaminase
group_2971	hypothetical protein
metH	Methionine synthase
group_2986	hypothetical protein
group_2987	hypothetical protein
glpK	Glycerol kinase
act	ADP-ribose pyrophosphatase
phhB	Putative pterin-4-alpha-carbinolamine dehydratase
rhlB	ATP-dependent RNA helicase RhlB
group_3016	hypothetical protein
aaeA_2	p-hydroxybenzoic acid efflux pump subunit AaeA
valS	hypothetical protein
smc_7	Chromosome partition protein Smc
group_3038	hypothetical protein
hflX	GTPase HflX
group_3072	hypothetical protein
group_3076	PKHD-type hydroxylase
group_3080	hypothetical protein
pheT	Phenylalanine--tRNA ligase beta subunit
tag	DNA-3-methyladenine glycosylase 1
fieF	Ferrous-iron efflux pump FieF
shc	Squalene--hopene cyclase
tldD_2	Metalloprotease TldD
moaA_2	GTP 3',8-cyclase
pip_2	Proline iminopeptidase
ettA	Energy-dependent translational throttle protein EttA
thiE	Thiamine-phosphate synthase
group_3326	hypothetical protein
malL	Oligo-1,6-glucosidase
mgtA_1	Alpha-monoglucosyldiacylglycerol synthase
group_3372	hypothetical protein
group_3379	hypothetical protein
auaH	Aurachin B dehydrogenase
pgsA_2	hypothetical protein
bioB	Biotin synthase
scmP	N-acetyldiaminopimelate deacetylase
ttcA	tRNA-cytidine(32) 2-sulfurtransferase
group_3448	hypothetical protein
murQ	N-acetylmuramic acid 6-phosphate etherase
group_3455	hypothetical protein
gsiA_1	Glutathione import ATP-binding protein GsiA
pknD_20	Serine/threonine-protein kinase PknD
group_3470	hypothetical protein
glkA	Glucokinase
pepA	putative cytosol aminopeptidase
rocG	Catabolic NAD-specific glutamate dehydrogenase RocG
hemR	Vitamin B12 transporter BtuB
fabD	Malonyl CoA-acyl carrier protein transacylase
dnaJ_1	Chaperone protein DnaJ
group_3532	hypothetical protein
group_3548	hypothetical protein
ald2	Alanine dehydrogenase 2
argS	Arginine--tRNA ligase
dtd	D-aminoacyl-tRNA deacylase
gsiB	Glutathione-binding protein GsiB
msrA_1	Peptide methionine sulfoxide reductase MsrA
menJ	Menaquinone reductase
radA	DNA repair protein RadA
mraY	Phospho-N-acetylmuramoyl-pentapeptide-transferase
group_3646	hypothetical protein
deaD	ATP-dependent RNA helicase DeaD
group_3880	hypothetical protein
group_3889	hypothetical protein
livF_1	High-affinity branched-chain amino acid transport ATP-binding protein LivF
spkB_4	Serine/threonine-protein kinase B
mmuM	hypothetical protein
betI_6	hypothetical protein
glnQ_3	Glutamine transport ATP-binding protein GlnQ
csd	putative cysteine desulfurase
group_3929	hypothetical protein
speA_1	Biosynthetic arginine decarboxylase
group_3945	putative zinc protease
pheA	Bifunctional chorismate mutase/prephenate dehydratase
dapL_3	LL-diaminopimelate aminotransferase
topA_1	DNA topoisomerase 1
group_3973	hypothetical protein
group_3974	hypothetical protein
serC	Phosphoserine aminotransferase
ydfG	NADP-dependent 3-hydroxy acid dehydrogenase YdfG
aroA1	3-phosphoshikimate 1-carboxyvinyltransferase 1
metG	Methionine--tRNA ligase
proS	Proline--tRNA ligase
group_3992	hypothetical protein
polC	DNA polymerase III PolC-type
rpiA	Ribose-5-phosphate isomerase A
group_4000	hypothetical protein
pmbA	Metalloprotease PmbA
group_4009	hypothetical protein
fabH2	3-oxoacyl-[acyl-carrier-protein] synthase 3 protein 2
zitB_1	Zinc transporter ZitB
znuC	Zinc import ATP-binding protein ZnuC
znuB	High-affinity zinc uptake system membrane protein ZnuB
group_4052	Vitamin B12 import ATP-binding protein BtuD
group_4054	hypothetical protein
bepA_1	Beta-barrel assembly-enhancing protease
speE_2	Polyamine aminopropyltransferase
gatA	Glutamyl-tRNA(Gln) amidotransferase subunit A
group_4086	Glucosylglycerate phosphorylase
group_4088	hypothetical protein
group_4090	hypothetical protein
group_4096	hypothetical protein
group_4097	hypothetical protein
ribD	Riboflavin biosynthesis protein RibD
udg	Type-4 uracil-DNA glycosylase
ppk	Polyphosphate kinase
mgtA_2	GDP-mannose-dependent alpha-mannosyltransferase
fni	Isopentenyl-diphosphate delta-isomerase
ctaB	Protoheme IX farnesyltransferase
deoC1	Deoxyribose-phosphate aldolase 1
adk_1	Adenylate kinase
trxA_3	Ferredoxin--NADP reductase
group_4179	hypothetical protein
hcaC_1	3-phenylpropionate/cinnamic acid dioxygenase ferredoxin subunit
cynS	Cyanate hydratase
rlmB	23S rRNA (guanosine-2'-O-)-methyltransferase RlmB
group_4195	hypothetical protein
group_4211	hypothetical protein
lysS	Lysine--tRNA ligase
group_4252	hypothetical protein
group_4253	hypothetical protein
group_4354	hypothetical protein
RBKS	Ribokinase
kbl	Putative pyridoxal phosphate-dependent acyltransferase
era_3	GTPase Era
merA_2	Mercuric reductase
group_4620	hypothetical protein
grpE	Protein GrpE
secDF	Protein translocase subunit SecDF
group_4663	hypothetical protein
group_4665	hypothetical protein
group_4667	hypothetical protein
msrP_2	Protein-methionine-sulfoxide reductase catalytic subunit MsrP
group_4676	putative protein
smpB	SsrA-binding protein
group_4684	hypothetical protein
group_4701	hypothetical protein
group_4702	hypothetical protein
pcbA_4	Chlorophyll a/b light-harvesting protein PcbA
group_4729	hypothetical protein
group_4730	hypothetical protein
group_4731	hypothetical protein
rimO	Ribosomal protein S12 methylthiotransferase RimO
speE_1	Polyamine aminopropyltransferase
sasA_12	Adaptive-response sensory-kinase SasA
group_4739	hypothetical protein
ispE	4-diphosphocytidyl-2-C-methyl-D-erythritol kinase
group_4753	hypothetical protein
group_4758	hypothetical protein
btuD_9	Vitamin B12 import ATP-binding protein BtuD
queC	7-cyano-7-deazaguanine synthase
nuoL_1	NADH-quinone oxidoreductase subunit L
cugP_2	UTP--glucose-1-phosphate uridylyltransferase
purL	Phosphoribosylformylglycinamidine synthase subunit PurL
ybaL	Putative cation/proton antiporter YbaL
xseA_2	hypothetical protein
carC_1	putative protein
hypB	Hydrogenase maturation factor HypB
group_4819	hypothetical protein
mneA	hypothetical protein
pyrG	CTP synthase
gyrA_2	DNA gyrase subunit A
ycf3_3	hypothetical protein
yabJ	2-iminobutanoate/2-iminopropanoate deaminase
pbpG_1	Penicillin-binding protein 2D
tyrS	Tyrosine--tRNA ligase
rpsB	hypothetical protein
plsC	1-acyl-sn-glycerol-3-phosphate acyltransferase
group_4888	hypothetical protein
cysQ_1	3'(2'),5'-bisphosphate nucleotidase CysQ
chlM	Magnesium-protoporphyrin O-methyltransferase
group_4917	hypothetical protein
group_4924	hypothetical protein
msrQ_2	Protein-methionine-sulfoxide reductase heme-binding subunit MsrQ
sasA_2	Adaptive-response sensory-kinase SasA
ble	Bleomycin resistance protein
ftsH2_1	ATP-dependent zinc metalloprotease FtsH 2
group_4938	hypothetical protein
tolB_2	Tol-Pal system protein TolB
group_4942	hypothetical protein
group_4944	hypothetical protein
rcsC_9	Sensor histidine kinase RcsC
pcxA	Proton extrusion protein PcxA
group_4952	hypothetical protein
group_4957	hypothetical protein
cugP_1	UTP--glucose-1-phosphate uridylyltransferase
lnrL_1	Linearmycin resistance ATP-binding protein LnrL
proB	Glutamate 5-kinase
group_4977	hypothetical protein
wcaJ_1	hypothetical protein
group_4986	hypothetical protein
group_4988	hypothetical protein
lepB	Signal peptidase I
group_4992	hypothetical protein
smc_10	hypothetical protein
mshA_25	D-inositol-3-phosphate glycosyltransferase
group_5013	hypothetical protein
group_5021	hypothetical protein
group_5023	hypothetical protein
yedK	SOS response-associated protein YedK
group_5042	hypothetical protein
bcrA	Bacitracin transport ATP-binding protein BcrA
tcrA_1	Transcriptional regulatory protein TcrA
lipA	Lipoyl synthase
cpoB_6	hypothetical protein
btuD_6	Vitamin B12 import ATP-binding protein BtuD
ams	Amylosucrase
ndhJ	NAD(P)H-quinone oxidoreductase subunit J
clpB1_1	Chaperone protein ClpB 1
ppiB_2	hypothetical protein
ribBA	Riboflavin biosynthesis protein RibBA
hemF	Oxygen-dependent coproporphyrinogen-III oxidase
group_5487	hypothetical protein
dnaE_2	DNA polymerase III subunit alpha
phoP_6	Alkaline phosphatase synthesis transcriptional regulatory protein PhoP
sasA_24	Adaptive-response sensory-kinase SasA
apnhaP	Na(+)/H(+) antiporter ApNhaP
ytrE	ABC transporter ATP-binding protein YtrE
kaiC_1	Circadian clock protein kinase KaiC
group_5563	hypothetical protein
yacL	putative PIN and TRAM-domain containing protein YacL
group_5572	protein kinase UbiB
group_5573	N-acetylcysteine deacetylase
group_5578	hypothetical protein
group_5594	hypothetical protein
hpnP	Hopanoid C-2 methylase
mshA_5	D-inositol-3-phosphate glycosyltransferase
thiS	hypothetical protein
hom	Homoserine dehydrogenase
gsiC	Glutathione transport system permease protein GsiC
msrB_1	Peptide methionine sulfoxide reductase MsrB
aroA'	hypothetical protein
group_5663	Ycf54-like protein
siaT	Sialic acid TRAP transporter permease protein SiaT
ubiB_1	protein kinase UbiB
dnaK2_1	Chaperone protein dnaK2
flhA	S-(hydroxymethyl)glutathione dehydrogenase
hisI_1	Histidine biosynthesis bifunctional protein HisIE
group_5683	hypothetical protein
rbn	Ribonuclease BN
ravA_1	ATPase RavA
petF1_1	Ferredoxin
hypA	Hydrogenase maturation factor HypA
dcd	dCTP deaminase
group_5704	hypothetical protein
group_5706	hypothetical protein
dnaN	Beta sliding clamp
sacA	UDP-N-acetylglucosamine 2-epimerase
crnA	Creatinine amidohydrolase
group_5733	hypothetical protein
yusV_2	putative siderophore transport system ATP-binding protein YusV
group_5762	hypothetical protein
ilvE_1	Branched-chain-amino-acid aminotransferase
gpgS	Glucosyl-3-phosphoglycerate synthase
garB	Glutathione amide reductase
desA_1	Delta(12)-fatty-acid desaturase
pepP_1	Xaa-Pro aminopeptidase
ppgK	Polyphosphate glucokinase
group_5784	hypothetical protein
dbpA_1	ATP-dependent RNA helicase DbpA
cheB_1	Protein-glutamate methylesterase/protein-glutamine glutaminase
group_5788	hypothetical protein
group_5801	hypothetical protein
group_5811	hypothetical protein
COQ5_1	2-methoxy-6-polyprenyl-1,4-benzoquinol methylase, mitochondrial
der_1	GTPase Der
group_5817	hypothetical protein
group_5819	Pentapeptide repeat protein Rfr32
pntA	NAD(P) transhydrogenase subunit alpha
hhoA	Putative serine protease HhoA
nasF	Uroporphyrinogen-III C-methyltransferase
group_5834	hypothetical protein
rcsC_11	Sensor histidine kinase RcsC
glmS_2	Glutamine--fructose-6-phosphate aminotransferase [isomerizing]
desA_2	Delta(12)-fatty-acid desaturase
rplC	50S ribosomal protein L3
group_5844	hypothetical protein
group_5852	hypothetical protein
trxA_1	Thioredoxin 1
group_5856	Farnesyl diphosphate synthase
group_5860	hypothetical protein
pgm	Phosphoglucomutase
group_5885	hypothetical protein
dxs_1	1-deoxy-D-xylulose-5-phosphate synthase
aroF_1	Phospho-2-dehydro-3-deoxyheptonate aldolase
hrp1	Hypoxic response protein 1
arnE	4-amino-4-deoxy-L-arabinose-phosphoundecaprenol flippase subunit ArnE
htpG	Chaperone protein HtpG
gltB_2	Glutamate synthase [NADPH] small chain
braC	Leucine-, isoleucine-, valine-, threonine-, and alanine-binding protein
hcaB_1	3-phenylpropionate-dihydrodiol/cinnamic acid-dihydrodiol dehydrogenase
yhhT	Putative transport protein
spoVD	Stage V sporulation protein D
dnaE_1	DNA polymerase III subunit alpha
ino1	Inositol-3-phosphate synthase
srkA_2	Stress response kinase A
uppS_1	Ditrans,polycis-undecaprenyl-diphosphate synthase ((2E,6E)-farnesyl-diphosphate specific)
parA	Iron-sulfur cluster carrier protein
fusA_2	Elongation factor G
argC	N-acetyl-gamma-glutamyl-phosphate reductase
group_6518	hypothetical protein
nadK_2	NAD kinase
group_6534	hypothetical protein
yfcG_3	Disulfide-bond oxidoreductase YfcG
group_6543	hypothetical protein
gatB	Aspartyl/glutamyl-tRNA(Asn/Gln) amidotransferase subunit B
group_6569	hypothetical protein
ykuD_2	Putative L,D-transpeptidase YkuD
prfA	Peptide chain release factor 1
rpmE	50S ribosomal protein L31
acoA	Acetoin:2,6-dichlorophenolindophenol oxidoreductase subunit alpha
pheS	Phenylalanine--tRNA ligase alpha subunit
prlC	Oligopeptidase A
aroF_2	Phospho-2-dehydro-3-deoxyheptonate aldolase, Tyr-sensitive
group_6601	hypothetical protein
chlN	Light-independent protochlorophyllide reductase subunit N
gpmI	2,3-bisphosphoglycerate-independent phosphoglycerate mutase
group_6633	hypothetical protein
yafJ	Putative glutamine amidotransferase YafJ
group_6641	putative protein
group_6643	hypothetical protein
group_6645	hypothetical protein
ftsE	Cell division ATP-binding protein FtsE
ybiT	putative ABC transporter ATP-binding protein YbiT
group_6678	hypothetical protein
ubiD	3-octaprenyl-4-hydroxybenzoate carboxy-lyase
mnmG	tRNA uridine 5-carboxymethylaminomethyl modification enzyme MnmG
srrA	Sensor histidine kinase RcsC
pucG	(S)-ureidoglycine--glyoxylate transaminase
ubiC	Chorismate pyruvate-lyase
mkl	putative ribonucleotide transport ATP-binding protein mkl
dxs_2	1-deoxy-D-xylulose-5-phosphate synthase
ppaC	hypothetical protein
group_6738	hypothetical protein
group_6742	hypothetical protein
psaE	Photosystem I reaction center subunit IV
relA	GTP pyrophosphokinase
purF	Amidophosphoribosyltransferase
group_6754	hypothetical protein
slyD	FKBP-type peptidyl-prolyl cis-trans isomerase SlyD
group_6758	Ycf48-like protein
group_6772	hypothetical protein
rph	Ribonuclease PH
btuR	Corrinoid adenosyltransferase
ruvA	Holliday junction ATP-dependent DNA helicase RuvA
ispF	2-C-methyl-D-erythritol 2,4-cyclodiphosphate synthase
group_6783	Peroxiredoxin
rbfA	Ribosome-binding factor A
yidC	Membrane protein insertase YidC
dnaA	Chromosomal replication initiator protein DnaA
group_6808	1,4-dihydroxy-2-naphthoyl-CoA hydrolase
fabI	Enoyl-[acyl-carrier-protein] reductase [NADH] FabI
group_6810	Protein
lip3	Lipase 3
surA_2	Chaperone SurA
group_6830	hypothetical protein
pyk_2	Pyruvate kinase
iscR	HTH-type transcriptional regulator IscR
group_6850	hypothetical protein
group_6851	hypothetical protein
group_6852	hypothetical protein
group_6853	putative protein
group_6857	hypothetical protein
group_6859	hypothetical protein
prfB	Peptide chain release factor 2
rsbU	hypothetical protein
group_6867	hypothetical protein
group_6869	hypothetical protein
group_6873	hypothetical protein
psbV_1	Cytochrome c-550
group_6895	hypothetical protein
argB	Acetylglutamate kinase
yhfK	putative sugar epimerase YhfK
gap2	Glyceraldehyde-3-phosphate dehydrogenase 2
tpiA	Triosephosphate isomerase
group_6923	hypothetical protein
groL1_1	60 kDa chaperonin 1
ltxB	Leukotoxin export ATP-binding protein LtxB
petA	Cytochrome f
thyX	Flavin-dependent thymidylate synthase
vte5	Phytol kinase
rssB_10	Regulator of RpoS
spkB_1	Serine/threonine-protein kinase B
group_6943	hypothetical protein
group_6944	Beta-monoglucosyldiacylglycerol synthase
rplF	50S ribosomal protein L6
rtcB	RNA-splicing ligase RtcB
rnr_1	Ribonuclease R
pds_2	15-cis-phytoene desaturase
group_6982	hypothetical protein
ispH	4-hydroxy-3-methylbut-2-enyl diphosphate reductase
group_7003	hypothetical protein
group_7004	hypothetical protein
mtnA	Methylthioribose-1-phosphate isomerase
lepA	Elongation factor 4
group_7027	hypothetical protein
mgsA	Methylglyoxal synthase
rny	hypothetical protein
acpP_1	Acyl carrier protein
rnz	Ribonuclease Z
group_7044	hypothetical protein
btuD_3	Vitamin B12 import ATP-binding protein BtuD
group_7072	hypothetical protein
hisF	Imidazole glycerol phosphate synthase subunit HisF
bchE	Anaerobic magnesium-protoporphyrin IX monomethyl ester cyclase
susA	Sucrose synthase
group_7121	hypothetical protein
cas9_2	hypothetical protein
group_7251	Peroxiredoxin
mutS2_2	hypothetical protein
group_7270	hypothetical protein
dnaK_2	Chaperone protein DnaK
group_7391	hypothetical protein
group_7397	hypothetical protein
miaB_1	tRNA-2-methylthio-N(6)-dimethylallyladenosine synthase
group_7645	hypothetical protein
group_7649	hypothetical protein
group_7651	hypothetical protein
group_7686	Inward rectifier potassium channel Kirbac3.1
sodN	Superoxide dismutase [Ni]
group_7713	hypothetical protein
ppx	Exopolyphosphatase
group_7733	hypothetical protein
pgk	Phosphoglycerate kinase
ccmK	Carbon dioxide-concentrating mechanism protein CcmK
amiC_2	Aliphatic amidase expression-regulating protein
ureG	Urease accessory protein UreG
atpG_1	ATP synthase gamma chain
gsiD	Glutathione transport system permease protein GsiD
livF_2	High-affinity branched-chain amino acid transport ATP-binding protein LivF
group_7826	putative protein
cheB_5	Protein-glutamate methylesterase/protein-glutamine glutaminase
fadR	hypothetical protein
trpS	Tryptophan--tRNA ligase
group_7862	hypothetical protein
mtgA_2	Biosynthetic peptidoglycan transglycosylase
group_7878	hypothetical protein
group_7881	hypothetical protein
group_7884	hypothetical protein
group_7888	hypothetical protein
budB	Acetolactate synthase, catabolic
pqqD	PqqA binding protein
group_7898	hypothetical protein
rlpA_2	Endolytic peptidoglycan transglycosylase RlpA
group_7904	putative protein
group_7911	hypothetical protein
ndhB_1	NAD(P)H-quinone oxidoreductase subunit 2
gnd	6-phosphogluconate dehydrogenase, decarboxylating
malQ	4-alpha-glucanotransferase
accC	Biotin carboxylase
nit1	Deaminated glutathione amidase
group_7931	hypothetical protein
group_7944	hypothetical protein
clpP_2	ATP-dependent Clp protease proteolytic subunit
group_7963	ATP-dependent Clp protease proteolytic subunit
group_7964	hypothetical protein
fcf1	UDP-glucose 4-epimerase
djlA_3	hypothetical protein
tldD	Metalloprotease TldD
ndhD1_2	NAD(P)H-quinone oxidoreductase chain 4 1
fusA_3	Elongation factor G 1
group_8029	hypothetical protein
acsA	Acetyl-coenzyme A synthetase
group_8038	hypothetical protein
group_8039	hypothetical protein
group_8041	hypothetical protein
rplJ	50S ribosomal protein L10
hisD_2	Histidinol dehydrogenase
sugB	Trehalose transport system permease protein SugB
hflX_3	hypothetical protein
group_8065	hypothetical protein
spsB_1	Signal peptidase IB
group_8070	hypothetical protein
ycf3_2	hypothetical protein
dps_2	DNA protection during starvation protein
hmuU	Hemin transport system permease protein HmuU
rnjA	Ribonuclease J1
group_8117	hypothetical protein
dapL_2	LL-diaminopimelate aminotransferase
ktrB	Ktr system potassium uptake protein B
perR_2	Transcriptional regulator PerR
group_8134	hypothetical protein
group_8147	hypothetical protein
prfC	Peptide chain release factor 3
petJ_1	Cytochrome c6
clpS_1	ATP-dependent Clp protease adapter protein ClpS
ftrC	Ferredoxin-thioredoxin reductase, catalytic chain
nusA_1	hypothetical protein
group_8183	PhoH-like protein
phoU	Phosphate-specific transport system accessory protein PhoU
group_8192	hypothetical protein
pntB	NAD(P) transhydrogenase subunit beta
group_8212	hypothetical protein
group_8214	hypothetical protein
group_8215	hypothetical protein
nikR_1	hypothetical protein
pyrR	Bifunctional protein PyrR
psb27	Photosystem II lipoprotein Psb27
tatC	Sec-independent protein translocase protein TatC
leuC	3-isopropylmalate dehydratase large subunit
purU	Formyltetrahydrofolate deformylase
rpsA_1	30S ribosomal protein S1
ppiB	Peptidyl-prolyl cis-trans isomerase B
ctaD	Cytochrome c oxidase subunit 1
group_8250	hypothetical protein
group_8251	hypothetical protein
group_8252	hypothetical protein
rpsQ	30S ribosomal protein S17
group_8268	hypothetical protein
group_8270	hypothetical protein
grxD	Glutaredoxin 4
gmm_1	hypothetical protein
prk	Phosphoribulokinase
group_8293	hypothetical protein
group_8294	hypothetical protein
cbs	Putative cystathionine beta-synthase
phoP_7	Alkaline phosphatase synthesis transcriptional regulatory protein PhoP
ureA	Urease subunit gamma
group_8329	hypothetical protein
infC_1	Translation initiation factor IF-3
pyrH_1	Uridylate kinase
tkt	Transketolase
uvrB	UvrABC system protein B
prpC	Protein phosphatase PrpC
clpS_2	ATP-dependent Clp protease adapter protein ClpS
metK	S-adenosylmethionine synthase
hemA	Glutamyl-tRNA reductase
group_8399	hypothetical protein
group_8421	hypothetical protein
fur_1	hypothetical protein
group_8447	hypothetical protein
ispG	4-hydroxy-3-methylbut-2-en-1-yl diphosphate synthase (ferredoxin)
pyrE_2	Orotate phosphoribosyltransferase
group_8717	putative protein
group_8724	hypothetical protein
prs	Ribose-phosphate pyrophosphokinase
scpB	Segregation and condensation protein B
dnaK_1	Chaperone protein DnaK
strB1	Inosamine-phosphate amidinotransferase 1
psbO	Photosystem II manganese-stabilizing polypeptide
cmpR_2	HTH-type transcriptional activator CmpR
fabZ	3-hydroxyacyl-[acyl-carrier-protein] dehydratase FabZ
group_9271	hypothetical protein
plsX	Phosphate acyltransferase
ecfA2	Energy-coupling factor transporter ATP-binding protein EcfA2
group_9291	hypothetical protein
trpB_2	hypothetical protein
chlB	Light-independent protochlorophyllide reductase subunit B
acnB	Aconitate hydratase B
radA_2	hypothetical protein
recF	DNA replication and repair protein RecF
rnd	Ribonuclease D
cbbL	Ribulose bisphosphate carboxylase large chain
group_9386	putative oxidoreductase/MSMEI_1564
pyrB	Aspartate carbamoyltransferase
group_9389	hypothetical protein
glgC_1	Glucose-1-phosphate adenylyltransferase
kmo_3	Kynurenine 3-monooxygenase
sigA2_3	RNA polymerase sigma factor SigA2
malP_1	Maltodextrin phosphorylase
ndhB_2	NADH-quinone oxidoreductase subunit L
ftsH2_2	ATP-dependent zinc metalloprotease FtsH 2
gltA_2	Citrate synthase
group_9423	hypothetical protein
group_9430	hypothetical protein
murJ_2	putative lipid II flippase MurJ
ppa	Inorganic pyrophosphatase
group_9436	hypothetical protein
group_9444	hypothetical protein
tuaD	UDP-glucose 6-dehydrogenase TuaD
cysK1	O-acetylserine sulfhydrylase
psaA	Photosystem I P700 chlorophyll a apoprotein A1
psbE_2	Cytochrome b559 subunit alpha
group_9487	hypothetical protein
rplA	50S ribosomal protein L1
fbp_2	Fructose-1,6-bisphosphatase class 1
zwf2_2	Glucose-6-phosphate 1-dehydrogenase 2
group_9505	putative 30S ribosomal protein PSRP-3
nrtP	Nitrate/nitrite transporter NrtP
phoP_8	Alkaline phosphatase synthesis transcriptional regulatory protein PhoP
group_9563	hypothetical protein
clpX	ATP-dependent Clp protease ATP-binding subunit ClpX
group_9567	hypothetical protein
hupR1_1	Hydrogenase transcriptional regulatory protein hupR1
rpoB	DNA-directed RNA polymerase subunit beta
rpmA	50S ribosomal protein L27
psbY	Photosystem II protein Y
group_9601	hypothetical protein
group_9608	hypothetical protein
group_9625	hypothetical protein
group_9626	Aldehyde decarbonylase
group_9627	Long-chain acyl-[acyl-carrier-protein] reductase
group_9631	hypothetical protein
gltC	HTH-type transcriptional regulator GltC
group_9666	hypothetical protein
tatAy	Sec-independent protein translocase protein TatAy
petC_2	Cytochrome b6-f complex iron-sulfur subunit
ilvA	L-threonine dehydratase biosynthetic IlvA
nqrF_1	Na(+)-translocating NADH-quinone reductase subunit F
group_9679	hypothetical protein
ctaE	Cytochrome c oxidase subunit 3
mshA_11	D-inositol-3-phosphate glycosyltransferase
group_9695	hypothetical protein
group_9696	1,4-alpha-glucan branching enzyme
def_1	Peptide deformylase
rplB	50S ribosomal protein L2
rplX	50S ribosomal protein L24
rpsH	30S ribosomal protein S8
rplR	50S ribosomal protein L18
rplO	50S ribosomal protein L15
group_9723	hypothetical protein
hslO	33 kDa chaperonin
psaD	Photosystem I reaction center subunit II
hhoB	Putative serine protease HhoB
group_9770	hypothetical protein
ruvB_3	hypothetical protein
atpC	ATP synthase epsilon chain
group_9790	hypothetical protein
rplI	50S ribosomal protein L9
bcp_2	Putative peroxiredoxin bcp
frr	Ribosome-recycling factor
fabF_1	3-oxoacyl-[acyl-carrier-protein] synthase 2
sphR_2	Alkaline phosphatase synthesis transcriptional regulatory protein SphR
group_9817	Photosystem II reaction center Psb28 protein
ilvC	Ketol-acid reductoisomerase (NADP(+))
group_9824	hypothetical protein
ccmK4_1	Carbon dioxide-concentrating mechanism protein CcmK
group_9846	hypothetical protein
group_9857	hypothetical protein
group_9858	hypothetical protein
hemE	Uroporphyrinogen decarboxylase

## Sheet: TableS2
Table S2 Chromosome specific gene in A. marina MBIC10699
KEGG ID	Anotation
K00252	glutaryl-CoA dehydrogenase
K03857	phosphatidylinositol N-acetylglucosaminyltransferase subunit A
K07154	serine/threonine-protein kinase HipA
K09792	Probable peptidyl-prolyl cis-trans isomerase precursor
K10117	raffinose/stachyose/melibiose transport system substrate-binding protein
K10301	F-box protein 21
K12996	rhamnosyltransferase
K13444	formylglycine-generating enzyme
K13590	diguanylate cyclase
K15773	HTH-type transcriptional regulator / antitoxin HipB
K16052	MscS family membrane protein
K19234	L,D-transpeptidase YnhG

## Sheet: TableS3
Table S3 Chromosome specific gene in A. marina MBIC11017
KEGG ID	Anotation
K01426	amiE; amidase [EC:3.5.1.4]
K01995	livG; branched-chain amino acid transport system ATP-binding protein
K03442	mscS; small conductance mechanosensitive channel
K06871	uncharacterized protein
K07499*	putative transposase
K11127	TEP1; telomerase protein component 1
K11165	DHRS7; dehydrogenase/reductase SDR family member 7 [EC:1.1.-.-]
K11231	SLN1; osomolarity two-component system, sensor histidine kinase SLN1 [EC:2.7.13.3]
K12984	waaE, kdtX; (heptosyl)LPS beta-1,4-glucosyltransferase [EC:2.4.1.-]
K22211	GLX3, HSP31; D-lactate dehydratase [EC:4.2.1.130]
K24657	wbpZ; O-antigen biosynthesis rhamnosyltransferase [EC:2.4.1.-]
K01455	formamidase [EC:3.5.1.49]
K14963	WDR5, SWD3, CPS30; COMPASS component SWD3
K16482	POC1; centriolar protein POC1

## Sheet: TableS4
Table S4 Plasmids specific gene in A. marina MBIC10699
KEGG ID	Annotation
K00390	cysH; phosphoadenosine phosphosulfate reductase [EC:1.8.4.8 1.8.4.10]
K00675	nhoA; N-hydroxyarylamine O-acetyltransferase
K00721	DPM1; dolichol-phosphate mannosyltransferase
K00958	sat, met3; sulfate adenylyltransferase [EC:2.7.7.4]
K01133	betC; choline-sulfatase [EC:3.1.6.6]
K01173	ENDOG; endonuclease G, mitochondrial
K01176	AMY, amyA, malS; alpha-amylase [EC:3.2.1.1]
K01187	malZ; alpha-glucosidase [EC:3.2.1.20]
K01286	E3.4.16.4; D-alanyl-D-alanine carboxypeptidase [EC:3.4.16.4]
K01817	trpF; phosphoribosylanthranilate isomerase [EC:5.3.1.24]
K02251	comQ; competence protein ComQ
K02316	dnaG; DNA primase [EC:2.7.7.101]
K02481	flgR; two-component system, NtrC family, response regulator
K03087*	rpoS; RNA polymerase nonessential primary-like sigma factor
K03292	TC.GPH; glycoside/pentoside/hexuronide:cation symporter, GPH family
K03296	TC.HAE1; hydrophobic/amphiphilic exporter-1 (mainly G- bacteria), HAE1 family
K03316	TC.CPA1; monovalent cation:H+ antiporter, CPA1 family
K03556	malT; LuxR family transcriptional regulator, maltose regulon positive regulatory protein
K03929	pnbA; para-nitrobenzyl esterase [EC:3.1.1.-]
K04761	oxyR; LysR family transcriptional regulator, hydrogen peroxide-inducible genes activator
K05925	METTL3; mRNA m6A methyltransferase catalytic subunit [EC:2.1.1.348]
K07012	cas3; CRISPR-associated endonuclease/helicase Cas3 [EC:3.1.-.- 3.6.4.-]
K07013*	K07013; uncharacterized protein
K07052	K07052; uncharacterized protein
K07428	CYP4X; cytochrome P450 family 4 subfamily X [EC:1.14.14.1]
K07506*	K07506; AraC family transcriptional regulator
K07644	cusS, copS, silS; two-component system, OmpR family, heavy metal sensor histidine kinase CusS [EC:2.7.13.3]
K08653	MBTPS1; membrane-bound transcription factor site-1 protease [EC:3.4.21.112]
K08698	ccmM; carbon dioxide concentrating mechanism protein CcmM
K08844	LRRK2; leucine-rich repeat kinase 2 [EC:2.7.11.1]
K09017	rutR; TetR/AcrR family transcriptional regulator
K09564	PPIE; peptidyl-prolyl isomerase E (cyclophilin E) [EC:5.2.1.8]
K09667	OGT; protein O-GlcNAc transferase [EC:2.4.1.255]
K09874	NIP; aquaporin NIP
K09951	cas2; CRISPR-associated protein Cas2
K11209	yghU, yfcG; GSH-dependent disulfide-bond oxidoreductase [EC:1.8.4.-]
K11710	troB, mntB, znuC; manganese/zinc/iron transport system ATP- binding protein [EC:7.2.2.5]
K12132	prkC, stkP; eukaryotic-like serine/threonine-protein kinase [EC:2.7.11.1]
K14645	K14645; serine protease [EC:3.4.21.-]
K14963	WDR5, SWD3, CPS30; COMPASS component SWD3
K15256	cmoA; tRNA (cmo5U34)-methyltransferase [EC:2.1.1.-]
K15342	cas1; CRISP-associated protein Cas1
K15747	LUT5, CYP97A3; beta-ring hydroxylase [EC:1.14.-.-]
K17725	ETHE1; sulfur dioxygenase [EC:1.13.11.18]
K18622	ADD; adducin
K18989	vexF; multidrug efflux pump
K19002	mgs, bgsB; 1,2-diacylglycerol 3-alpha-glucosyltransferase [EC:2.4.1.337]
K19124	casC, cse4; CRISPR system Cascade subunit CasC
K19126	casE, cse3; CRISPR system Cascade subunit CasE
K19548	bacC; dihydroanticapsin dehydrogenase [EC:1.1.1.385]
K19971	psaA, scaA; manganese/zinc transport system substrate-binding protein
K19972	psaC, scaB; manganese/zinc transport system permease protein
K20974	K20974; two-component system, sensor histidine kinase [EC:2.7.13.3]
K21136	triA; membrane fusion protein, multidrug efflux system
K22443	cntA; carnitine monooxygenase subunit [EC:1.14.13.239]
K23997	nnr; ADP-dependent NAD(P)H-hydrate dehydratase / NAD(P)H-hydrate epimerase [EC:4.2.1.136 5.1.99.6]

## Sheet: TableS5
Table S5 Plasmids specific gene in A. marina MBIC11017
KEGG ID	Annotation
K00226	pyrD; dihydroorotate dehydrogenase (fumarate) [EC:1.3.98.1]
K00436	hoxH; NAD-reducing hydrogenase large subunit [EC:1.12.1.2]
K00648	fabH; 3-oxoacyl-[acyl-carrier-protein] synthase III [EC:2.3.1.180]
K00688	PYG, glgP; glycogen phosphorylase [EC:2.4.1.1]
K00836	ectB, dat; diaminobutyrate-2-oxoglutarate transaminase [EC:2.6.1.76]
K01007	pps, ppsA; pyruvate, water dikinase [EC:2.7.9.2]
K01491	folD; methylenetetrahydrofolate dehydrogenase (NADP+) / methenyltetrahydrofolate cyclohydrolase [EC:1.5.1.5 3.5.4.9]
K01657	trpE; anthranilate synthase component I [EC:4.1.3.27]
K01710	rfbB, rmlB, rffG; dTDP-glucose 4,6-dehydratase [EC:4.2.1.46]
K01772*	hemH, FECH; protoporphyrin/coproporphyrin ferrochelatase [EC:4.99.1.1 4.99.1.9]
K01802	E5.2.1.8; peptidylprolyl isomerase [EC:5.2.1.8]
K01845	hemL; glutamate-1-semialdehyde 2,1-aminomutase [EC:5.4.3.8]
K01895	ACSS1_2, acs; acetyl-CoA synthetase [EC:6.2.1.1]
K01991*	wza, gfcE; polysaccharide biosynthesis/export protein
K01993	ABC-2.TX; HlyD family secretion protein
K02003	ABC.CD.A; putative ABC transport system ATP-binding protein
K02013*	ABC.FEV.A; iron complex transport system ATP-binding protein [EC:7.2.2.-]
K02014*	TC.FEV.OM; iron complex outermembrane recepter protein
K02030	ABC.PA.S; polar amino acid transport system substrate-binding protein
K02040	pstS; phosphate transport system substrate-binding protein
K02084*	APAF1; apoptotic protease-activating factor
K02108	ATPF0A, atpB; F-type H+-transporting ATPase subunit a
K02110	ATPF0C, atpE; F-type H+-transporting ATPase subunit c
K02111	ATPF1A, atpA; F-type H+/Na+-transporting ATPase subunit alpha [EC:7.1.2.2 7.2.2.1]
K02112	ATPF1B, atpD; F-type H+/Na+-transporting ATPase subunit beta [EC:7.1.2.2 7.2.2.1]
K02115	ATPF1G, atpG; F-type H+-transporting ATPase subunit gamma
K02284*	cpcA; phycocyanin alpha chain
K02285*	cpcB; phycocyanin beta chain
K02286*	cpcC; phycocyanin-associated rod linker protein
K02287*	cpcD; phycocyanin-associated, rod
K02288	cpcE; phycocyanobilin lyase subunit alpha [EC:4.4.1.32]
K02289	cpcF; phycocyanobilin lyase subunit beta [EC:4.4.1.32]
K02290*	cpcG; phycobilisome rod-core linker protein
K02483*	K02483; two-component system, OmpR family, response regulator
K02485	rssB, hnr; two-component system, response regulator
K02552	menF; menaquinone-specific isochorismate synthase [EC:5.4.4.2]
K02639	petF; ferredoxin
K02658	pilH; twitching motility two-component system response regulator PilH
K02719	psbU; photosystem II PsbU protein
K03111	ssb; single-strand DNA-binding protein
K03130	TAF5; transcription initiation factor TFIID subunit 5
K03320	amt, AMT, MEP; ammonium transporter, Amt family
K03321	TC.SULP; sulfate permease, SulP family
K03569	mreB; rod shape-determining protein MreB and related proteins
K03638	moaB; molybdopterin adenylyltransferase [EC:2.7.7.75]
K03726	helS; helicase [EC:3.6.4.-]
K03737	por, nifJ; pyruvate-ferredoxin/flavodoxin oxidoreductase [EC:1.2.7.1 1.2.7.-]
K03798	ftsH, hflB; cell division protease FtsH [EC:3.4.24.-]
K03892	arsR; ArsR family transcriptional regulator, arsenate/arsenite/antimonite-responsive transcriptional repressor
K04077	groEL, HSPD1; chaperonin GroEL
K04078	groES, HSPE1; chaperonin GroES
K04368	MAP2K1, MEK1; mitogen-activated protein kinase kinase 1 [EC:2.7.12.2]
K04561	norB; nitric oxide reductase subunit B [EC:1.7.2.5]
K04562	flhG, fleN; flagellar biosynthesis protein FlhG
K04651	hypA, hybF; hydrogenase nickel incorporation protein HypA/HybF
K04652	hypB; hydrogenase nickel incorporation protein HypB
K04653	hypC; hydrogenase expression/formation protein HypC
K04654	hypD; hydrogenase expression/formation protein HypD
K04655*	hypE; hydrogenase expression/formation protein HypE
K04656	hypF; hydrogenase maturation protein HypF
K04758	feoA; ferrous iron transport protein A
K04759	feoB; ferrous iron transport protein B
K04788	mbtB; mycobactin phenyloxazoline synthetase
K05366	mrcA; penicillin-binding protein 1A [EC:2.4.1.129 3.4.16.4]
K05371	pcyA; phycocyanobilin:ferredoxin oxidoreductase [EC:1.3.7.5]
K05520	pfpI; protease I [EC:3.5.1.124]
K05582	ndhK; NAD(P)H-quinone oxidoreductase subunit K [EC:7.1.1.2]
K05586	hoxE; bidirectional [NiFe] hydrogenase diaphorase subunit [EC:7.1.1.2]
K05587	hoxF; bidirectional [NiFe] hydrogenase diaphorase subunit [EC:7.1.1.2]
K05588	hoxU; bidirectional [NiFe] hydrogenase diaphorase subunit [EC:7.1.1.2]
K05744	LIMK2; LIM domain kinase 2 [EC:2.7.11.1]
K05979	comB; 2-phosphosulfolactate phosphatase [EC:3.1.3.71]
K06131	clsA_B; cardiolipin synthase A/B [EC:2.7.8.-]
K06276	PDPK1; 3-phosphoinositide dependent protein kinase-1 [EC:2.7.11.1]
K07086	K07086; uncharacterized protein
K07326	fhaC; hemolysin activation/secretion protein
K07480	insB; insertion element IS1 protein InsB
K07483	K07483; transposase
K07493*	K07493; putative transposase
K07497*	putative transposase
K07499	putative transposase
K07636	phoR; two-component system, OmpR family, phosphate regulon sensor histidine kinase PhoR [EC:2.7.13.3]
K07658*	phoB1, phoP; two-component system, OmpR family, alkaline phosphatase synthesis response regulator PhoP
K07785	nrsD, nreB; MFS transporter, NRE family, putaive nickel resistance protein
K08218	ampG; MFS transporter, PAT family, beta-lactamase induction signal transducer AmpG
K09129	K09129; uncharacterized protein
K09932	K09932; uncharacterized protein
K10125	dctB; two-component system, NtrC family, C4-dicarboxylate transport sensor histidine kinase DctB [EC:2.7.13.3]
K11522	pixG; two-component system, chemotaxis family, response regulator PixG
K11725	LHPP; phospholysine phosphohistidine inorganic pyrophosphate phosphatase [EC:3.6.1.1 3.1.3.-]
K11916	stk1; serine/threonine-protein kinase Stk1 [EC:2.7.11.-]
K12240	pchF; pyochelin synthetase
K12349	ASAH2; neutral ceramidase [EC:3.5.1.23]
K12423*	fadD21; fatty acid CoA ligase FadD21
K12444	ppsE; phthiocerol/phenolphthiocerol synthesis type-I polyketide synthase E [EC:2.3.1.292]
K12602	WDR61, REC14, SKI8; WD repeat-containing protein 61
K13071	PAO, ACD1; pheophorbide a oxygenase [EC:1.14.15.17]
K13274	wprA; cell wall-associated protease [EC:3.4.21.-]
K13587	cckA; two-component system, cell cycle sensor histidine kinase and response regulator CckA [EC:2.7.13.3]
K13652	K13652; AraC family transcriptional regulator
K13821	putA; RHH-type transcriptional regulator, proline utilization regulon repressor / proline dehydrogenase / delta 1-pyrroline-5-carboxylate dehydrogenase [EC:1.5.5.2 1.2.1.88]
K13888	macA; membrane fusion protein, macrolide-specific efflux system
K13953	adhP; alcohol dehydrogenase, propanol-preferring [EC:1.1.1.1]
K14387	SLC5A7, CHT1; solute carrier family 5 (high affinity choline transporter), member 7
K14407*	CSTF2, RNA15; cleavage stimulation factor subunit 2
K15654	srfAA, lchAA; surfactin family lipopeptide synthetase A
K17105	E2.5.1.42; geranylgeranylglycerol-phosphate geranylgeranyltransferase [EC:2.5.1.42]
K17893	AOX1, AOX2; ubiquinol oxidase [EC:1.10.3.11]
K18007	hoxY; NAD-reducing hydrogenase small subunit [EC:1.12.1.2]
K18303	mexK; multidrug efflux pump
K18320	IS15, IS26; transposase, IS6 family
K18444	rrp1; two-component system, glycerol uptake and utilization response regulator
K18831	higA; HTH-type transcriptional regulator / antitoxin HigA
K19073	DVR; divinyl chlorophyllide a 8-vinyl-reductase [EC:1.3.1.75]
K19336	bdcA; cyclic-di-GMP-binding biofilm dispersal mediator protein
K19360*	NPHP3; nephrocystin-3
K21071	pfk, pfp; ATP-dependent phosphofructokinase / diphosphate-dependent phosphofructokinase [EC:2.7.1.11 2.7.1.90]
K21147	moeZR, moeBR; sulfur-carrier protein adenylyltransferase/sulfurtransferase [EC:2.7.7.80 2.7.7.- 2.8.1.11 2.8.1.-]
K21480*	HO, pbsA1, hmuO; heme oxygenase (biliverdin-producing, ferredoxin) [EC:1.14.15.20]
K21563	dnr; CRP/FNR family transcriptional regulator, dissimilatory nitrate respiration regulator
K22278	pgdA; peptidoglycan-N-acetylglucosamine deacetylase [EC:3.5.1.104]
K23541	TMEM165, GDT1; Ca2+/H+ antiporter, TMEM165/GDT1 family
